# Supplementary material for: Governance of Assisted Living in Long-Term Care: A Systematic Literature Review
Source: Int J Environ Res Public Health. 2021 Oct 28;18(21):11352. doi: 10.3390/ijerph182111352 (PMC8583175; doi:10.3390/ijerph182111352)
Supplement: Supplementary file 1 [file ijerph-18-11352-s001.zip]

Archive with 1 entries (1 files):
- ijerph-1413554-supplementary.pdf
